# Supplementary material for: Incidence of Clinically Significant Neutropenia and Complications Related to Antibody-Drug Conjugates: A Real-World Study at the University of California
Source: Cancers (Basel). 2026 May 12;18(10):1563. doi: 10.3390/cancers18101563 (PMC13204587; doi:10.3390/cancers18101563)
Supplement: Supplementary file 1 [file cancers-18-01563-s001.zip]

Archive with 1 entries (1 files):
- cancers-4263776-supplementary.pdf
